# Supplementary material for: Biomarkers of long COVID in children and young adults: a scoping review
Source: Eur J Pediatr. 2026 Feb 16;185(3):132. doi: 10.1007/s00431-026-06789-7 (PMC12909393; doi:10.1007/s00431-026-06789-7)
Supplement: Supplementary file 2 — (XLSX 2.70 MB) [file 431_2026_6789_MOESM2_ESM.xlsx]

## Sheet: Sheet1
Number	1	2	3	4	5	6	7	8	9
Title	Inflammatory markers and pulmonary function in adolescents and young adults 6 months after mild COVID-19	Salivary biomarkers as pioneering indicators for diagnosis and severity stratification of pediatric long COVID.	Distinct pro-inflammatory/pro-angiogenic signatures distinguish children with Long COVID from controls	Cytokine Profile in Children Following SARS-CoV-2 Infection: Preliminary Findings	Clinical and laboratory predictors of long-COVID in children: a single center retrospective study	Extended coagulation profile of children with Long Covid: a prospective study.	Long COVID syndrome in children: neutrophilic granulocyte dysfunction and its correlation with disease severity	Circulating Activated Platelets in Children With Long COVID: A Case-Controlled Preliminary Observation	Anti-nucleocapsid antibody levels reflect post-acute sequelae of COVID-19 symptom burden in children.
Author	Silke Lauren Sommen, Lise Beier Havdal, Joel Selvakumar, Gunnar Einvik, Truls Michael Leegaard, Leegaard, Fridtjof Lund-Johansen, Annika E. Michelsen, Tom E. Mollnes, Tonje Stiansen-Sonerud, Trygve Tjade, Vegard Bruun Bratholm Wyller and Lise Lund Berven.	Sylwia D. Tyrkalska, Fernando Pérez-Sanz, Lorena Franco-Martínez, Camila P. Rubio, Asta Tvarijonaviciute, Silvia Martínez-Subiela, María Méndez-Hernández, Alba González-Aumatell, Clara Carreras-Abad, Èlia Domènech-Marçal, José J. Cerón, María L. Cayuela, Victoriano Mulero, and Sergio Candel	Danilo Buonsenso, Nicola Cotugno, Donato Amodio, Giuseppe Rubens Pascucci, Gabriele Di Sante, Chiara Pighi, Elena Morrocchi, Alessandro Pucci, Giulio Olivieri, Nicole Colantoni, Lorenza Romani, Arianna Rotili, Alessia Neri, Rosa Morello, Michela Sali, Adriana Tremoulet, Francesca Raffaelli, Giuseppe Zampino, Paolo Rossi, Piero Valentini, Paolo Palma	Buonsenso D., Camporesi A., Di Sante G., Sali M., Boza M. d. C. P., Morello R., Valentini P., Raffaelli F., Rodriguez L., Gonzalez L., Johnsson A., Mugabo C. H., Lakshmikanth T., Brodin P.	D. Güven , A.D. Buluş	Di Gennaro L., Valentini P., Sorrentino S., Ferretti MA., De Candia E., Basso M., Lancellotti S., De Cristofaro R., De Rose C., Mariani F., Morello R., Lazzareschi I., Sigfrid L., Munblit D., Buonsenso D.	Fanni Kovács, Tamás Posvai, Eszter Zsáry, Ferenc Kolonics, Réka Garai, Vivien Herczeg, Domonkos Czárán, Johanna Takács, Attila József Szabó, Péter Krivácsy & Roland Csépányi-Kömi	Danilo Buonsenso, Silvia Sorrentino, Antonietta Ferretti, Rosa Morello, MSc, Piero Valentini, Leonardo Di Gennaro, and Erica De Candia	Pei-Chi Chen, Yu-Lung Hsu, Chih-Yu Lin, Xiao-Ling Liu, Miao-Hsi Hsieh, Hui-Ju Tsai, Wen-Shuo Kuo, Hui-Fang Kao, Shulhn-Der Wang, Yu-Shan Ho, Cheng-Ye Cai, Lawrence Shih-Hsin Wu, Jiu-Yao Wang.
Year of publication	2023-01-06	2024-05-24	2025-01-24	2025-01-01	2022-01-10	2022-01-11	2024-11-27	2024-12-01	2025-10-24
Study design	Longitudinal cohort	Observational, cross-sectional	Prospective study	Prospective study	Retrospective study	Prospective study	Retrospective study	Prospective study	Prospective study
Mono/multi center	Multi	Mono	Multi	Mono	Mono	Mono	Mono	Mono	Mono
Number of centers	2	1	2	1	1	1	1	1	1
Location	Olso l Norway	Badalona | Spain	Rome | Italy	Rome | Italy	Ankara | Türkiye	Rome | Italy	Budapest | Hungary	Rome | Italy	Central Taiwan
Number of control patients	COVID- PCC+ (n=38) / COVID- PCC- (n=43)	56 (Healthy)	19 (Healthy)	11(Healthy and convalescent)	220 (SARS positive, no long COVID)	29 (Recovered)	17 (COVID+ convalescent control group)	14 (Healthy)	91 (Unexposed pre-pandemic age-controlled children)
Number of patients in disease group	COVID+ PCC+ (n=180) / COVID+ PCC- (n=187)	49 (long COVID)	34 (long COVID)	10 (long COVID)	31 (long COVID)	39 (Post COVID-19 Condition at 12 weeks)	29 (long COVID)	14 (long COVID)	91 (long COVID)
Vaccination status	136 of PCC+ / 133 of PCC-	Not reported	Not reported	Not reported	Not reported	Not reported	Unspecified number	4 of LC group / 12 of control group	82.61% of LC group
Age distribution	12-25 years	9-18 years	0-19 years	0-19 years	0-18 years	0-18 years	0-18 years	12-18 years	0-18 years
Reported comorbidities	Not reported	Previous psychiatric disorder (5)	Not reported	Not reported	Not reported/excluded	Non-specified comorbidities (4)	Unspecified number	Allergy (1), Thyroiditis (2)	Not reported
Number of LC patients with neurocognitive symptoms	Unspecified number	CNS symptoms (39), brain fog (29)	Neurocognitive problems (16)	Neurologic symptoms (4), cephalalgia (5)	Headache (8)	Headache (15)	Unspecified number	Headache (8), Neurocognitive symptoms (8)	Headache (23), Lack of motivation (34), Anxiety (27), Dizziness (25), Memory disturbance (32), Attention disturbance (36)
Number of LC patients with cardiovascular symptoms		Cardiovascular symptoms (32)	Tachycardia and/or syncope/pre-syncope (4)	Cardiovascular symptoms (4)		Dyspnea at rest (3), dyspnea under exertion (3), chest pain (6)	Unspecified number	Palpitations (7)	Palpitations (35), Chest pain (42)
Number of LC patients with respiratory symptoms	Unspecified number	Asthma (4), respiratory symptoms (29)		Respiratory symptoms (4)		Rhinitis (13), anosmia (13), cough (18), asthma (2)	Unspecified number		Nasal cavity problem (29), Wheeze (35), Throat problem (34), Cough (38)
Number of LC patients with gastrointestinal symptoms			Abdominal pain/frequent diarrhea/new onset episodes of reflux (7)		Abdominal pain (5), constipation (3)	Gastrointestinal disorders (6), dysgeusia (10)	Unspecified number	Gastrointestinal symtpoms (5), dysosmia/dysgeusia (1)	Diarrhea (25), Abdominal pain (25), Decreased appetite (24)
Number of LC patients with immunological symptoms	Unspecified number	Atopy (7)					Unspecified number
Number of LC patients with cutaneous or muskuloskeletal symptoms	Unspecified number	Fatigue (27)	Fatigue (27), Post-exertional malaise (15), Skin disturbances (3), general musculoskeletal disturbances (12)	Fatigue (4), post-exertional malaise (6), muscular symptoms (4)	Muscle pain (3), joint pain (19), lumbago (12), alopecia (3)	Muscle pain (13), joint pain (8), rash (4), asthenia (15)	Unspecified number	Fatigue (10), post-exertional malaise (10), musculoskeletal pain (10)	Fatigue (41), Muscle pain (19), Weakness (32)
Number of LC patients with other symptom classifications	Unspecified number	Weight loss (11), insomnia (14), altered school attendance (14), reduced school performance (22), interruption of extracurricular activities (24), interruption of sports activity (26)		Sleep disturbances (4)			Unspecified number
Biomarkers studied	TNF, MCP-1, IP-10, Eotaxin, MIP-1B, RANTES, IL-9, GDF-15, hs-CRP, C3bc, TCC, Leukocyte count, Lymphocyte count, Monocyte count, Neutrophil count, Eosinophil count, Platelet count, Neutrophil/Lymphocyte ratio, SII, BAU, Nucleocapsid Antibody	TOS, AOPP, D-ROMS, TEACH, CUPRAC, and FRAP, ADA1, ADA2, tADA, ferritin, and Ig-RBD, sAA, total proteins.	92 plasmatic proteins	IL-8, VEGFA, CD8A, MCP-3, GDNF, CDCP1, log_CDCP1, CD244, IL-7, OPG, LAP TGF-beta, uPA, IL-6, IL-17C, MCP-1, IL-17A, CXCL11, AXIN1, TRAIL, IL-20RA, CXCL9, CST5, IL-2RB, IL-1 alpha, OSM, IL-2, CXCL1, TSLP, CCL4, CD6, SCF, IL-18, SLAMF1, TGF-alpha, MCP-4, CCL11, TNFSF14, FGF-23, IL-10RA, FGF-5, MMP-1, LIF-R, FGF-21, CCL19, IL-15RA, IL-10RB, IL-22RA1, IL-18R1, PD-L1, Beta-NGF, CXCL5, TRANCE, HGF, IL1…	Complete blood count parameters (CBC), total protein, albumin, fibrinogen, D-dimer, and ferritin	Fibrinogen, prothrombin time (PT), international normalized ratio (INR), activated partial thromboplastin time (aPTT), d-dimers, factor VIII coagulant activity, plasma von Willebrand factor (VWF) antigen and VWF ristocetin cofactor (RC) activity.	Neutrophilic granulocyte function, superoxide-producing activity, IL-6, IFN-γ, IL-8	P-selectin (CD62p), CD63, PAC-1, Stimulated Conditions (ADP / TRAP)	Anti-nucleocapsid IgG, MIP-1α, IL-2, and IL-21, CXCL11, CXCL10, GM-CSF, MIP-1β, MIP-3α, IL-1β, IL-6, IL-8, TNF-α, IL-7, IFN-γ, IL-12p70, IL-10, IL-1α, IL-15, IL-13, IL-17A/F, or IL-23.
Sample fluid	Blood	Saliva	Blood plasma	Blood	Blood	Blood	Blood	Blood	Blood plasma
List of MARKERS significantly altered in study group compared to the control group	MCP-1, Eotaxin, IP-10 (only COVID+ vs. COVID- after six months)	TOS, AOPP, TEACH, CUPRAC, FRAP, ADA2, tADA, alpha-amylase, total proteins	CXCL1, CXCL5, CXCL6, CXCL8, CXCL11, STAMBP1a, OSM, TNFSF11	Flt3L, CD5, uPA, CCL23, CD40 and TGFα, IL-18R1	Leukocyte count, neutrophil count, monocyte count, basophil count, platelet count, and D-dimer	D-dimer	Neutrophilic granulocyte function, superoxide-producing activity (decreased), IL-6	P-selectin (CD62p)	Anti-N IgG, MIP-1α, IL-2, and IL-21
MARKER 1: Statistical significance of the difference in expression of differentially expressed parameter expressed parameters	Increased MCP-1: P ≤ 0.001	Increased TOS: P ≤ 0.001	Increased CXCL1: P ≤ 0.001	Increased Flt3L: P ≤ 0.031	Increased Leukocyte count: P ≤ 0.001	Increased/abnormal D-dimer: P ≤ 0.04	Neutrophilic granulocyte dysfunction: P ≤ 0.05	Increased P-selectin (CD62p): P ≤ 0.0123	Increased Anti-N IgG: P ≤ 0.013
MARKER 2: Statistical significance of the difference in expression of differentially expressed parameters	Increased eotaxin: P ≤ 0.001	Decreased AOPP: P ≤ 0.01	Increased CXCL5: P ≤ 0.001	Decreased CD5: P ≤ 0.002	Increased Neutrophil count: P ≤ 0.010		Decreased superoxide-production: P ≤ 0.0001		Increased MIP-1α: P ≤ 0.018 (p = 0.012), and IL-21 (p = 0.007)
MARKER 3: Statistical significance of the difference in expression of differentially expressed parameter	Increased IP-10: P ≤ 0.02	Decreased TEACH: P ≤ 0.001	Increased CXCL6: P ≤ 0.001	Increased uPA: P ≤ 0.034	Increased Monocyte count: P ≤ 0.003		Decreased IL- 6: P ≤ 0.01		Increased IL-2: P ≤ 0.012 IL-21 (p = 0.007)
MARKER 4: Statistical significance of the difference in expression of differentially expressed parameters		Decreased CUPRAC: P ≤ 0.05	Increased CXCL8: P ≤ 0.001	Increased CCL23: P ≤ 0.017	Increased Basophil count: P ≤ 0.028				Increased IL-21: P ≤ 0.007
MARKER 5: Statistical significance of the difference in expression of differentially expressed parameters		Decreased FRAP: P ≤ 0.01	Increased CXCL11: P ≤ 0.001	Decreased CD40: P ≤ 0.033	Increased Platelet count: P ≤ 0.002
MARKER 6: Statistical significance of the difference in expression of differentially expressed parameters		Increased ADA2: P ≤ 0.01	Increased STAMBP1a: P ≤ 0.001	Increased TGFα: P ≤ 0.047	Increased D-dimer: P ≤ 0.045
MARKER 7: Statistical significance of the difference in expression of differentially expressed parameters		Increased tADA: P ≤ 0.05	Increased OSM: P ≤ 0.001	Increased IL-18R1: P ≤ 0.040
MARKER 8: Statistical significance of the difference in expression of differentially expressed parameters		Decreased alpha-amylase: P ≤ 0.05	Increased TNFSF11: P ≤ 0.001
MARKER 9: Statistical significance of the difference in expression of differentially expressed parameters		Decreased total proteins: P ≤ 0.001
